# Supplementary material for: Dynamic Stability, Symmetry, and Smoothness of Gait in People with Neurological Health Conditions
Source: Sensors (Basel). 2024 Apr 11;24(8):2451. doi: 10.3390/s24082451 (PMC11053882; doi:10.3390/s24082451)
Supplement: Supplementary file 1 [file sensors-24-02451-s001.zip]

Archive with 1 entries (1 files):
- sensors-2921856-supplementary.pdf
